# Supplementary material for: Gut Microbiota Composition and Fecal Metabolic Profiling in Patients With Diabetic Retinopathy
Source: Front Cell Dev Biol. 2021 Oct 15;9:732204. doi: 10.3389/fcell.2021.732204 (PMC8554156; doi:10.3389/fcell.2021.732204)
Supplement: Supplementary file 1 [file Table_1.XLSX]

## Sheet: file explanation
Line 1	Line 2
VIP	variable importance in the projection
P-VALUE	P value was calculated by Student’s t-test.
	p < 0.05, VIP>1 and FC (fold change) <0.5 were considered differentially abundant metabolites

## Sheet: DR-HC
Metabolites	MEAN DR	MEAN N	VIP	P-value	FC
Veranisatin B	3.61408e-06	9.0716e-06	1.35237	0.0253101	0.398394
Uracil	4.92111e-05	0.00011301	1.58817	0.00980232	0.435456
Tyrosol	2.89202e-05	0.000168148	1.85133	0.0120567	0.171992
Tetrahydropentoxyline	4.87018e-06	1.23238e-05	2.00624	0.0110479	0.395186
Succinic acid	0.000781494	0.0062484	2.34082	0.0159244	0.125071
SM(d18:1/16:0)	4.50522e-06	2.69668e-05	2.16377	0.0100343	0.167066
Sciadonic acid	0.000333821	0.000733952	1.55429	0.0288063	0.454827
Pimethixene	8.42979e-07	3.24177e-06	1.61368	0.0402072	0.260037
Phytosphingosine	8.5157e-05	0.000358858	1.74123	0.0197726	0.2373
Physalolactone B	7.79192e-06	1.57463e-05	1.50503	0.017491	0.494841
PC(20:2(11Z,14Z)/14:0)	1.34595e-05	3.59558e-05	1.66333	0.0346557	0.374333
PC(20:1(11Z)/14:0)	9.79125e-06	6.13391e-05	1.81337	0.0103282	0.159625
p-Hydroxyfelbamate	7.5973e-05	0.000293727	2.9992	0.000331764	0.258652
Niacinamide	0.00027768	0.000865052	2.36473	0.00547159	0.320998
N-Methyl-1-deoxynojirimycin	4.47177e-05	3.09982e-06	1.15529	0.0316627	14.4259
N-Acetylornithine	3.66986e-05	7.61063e-05	1.8206	0.0226568	0.482202
N-[(4-Hydroxy-3-methoxyphenyl)methyl]octanamide	4.4141e-06	1.44241e-05	1.11421	0.0484408	0.306023
m-Aminobenzoic acid	8.42076e-05	0.000308794	1.21585	0.0420046	0.272698
LysoPC(18:3(6Z,9Z,12Z))	1.76785e-05	9.12234e-05	1.936	0.0315857	0.193793
LysoPC(16:0)	0.000653642	0.00212433	1.61635	0.0445422	0.307693
Isoleucyl-Hydroxyproline	9.41619e-06	9.92531e-07	1.28707	0.00904875	9.48705
Indole-3-propionic acid	0.000207449	0.00104792	1.85974	0.0107126	0.197963
Ganolucidic acid C	4.98558e-06	2.51883e-05	1.88972	0.0316803	0.197932
Formylanthranilic acid	1.44746e-05	3.8342e-05	1.78084	0.000656263	0.377513
Estrone glucuronide	0.000361337	0.00019604	1.21316	0.0130041	1.84318
Eicosapentaenoic acid	0.000453132	0.00188156	2.29947	0.0343391	0.240828
Cyclohexanecarboxylic acid	0.000389011	0.00739904	2.01366	0.0326647	0.0525759
Carnosine	1.57296e-06	6.63445e-06	2.18942	0.0186108	0.237091
Capsaicin	4.35837e-07	7.09672e-06	1.27883	0.0365187	0.0614139
Arginyl-Aspartic acid	1.07999e-05	3.21907e-06	1.22283	0.0154358	3.35498
ar-Artemisene	7.9039e-05	0.000497626	2.67646	0.0213617	0.158832
Antibiotic SB 202742	8.28148e-06	5.9632e-05	1.9464	0.00306384	0.138876
Annocherin A	8.55521e-06	4.40401e-05	1.79446	0.0239535	0.19426
alpha-Methyl-2-furanacrolein	1.19656e-05	3.83307e-05	1.93158	0.0215307	0.312167
Adenosine	0.00112644	0.00315435	2.76667	6.74974e-05	0.357107
8-Isoprostaglandin F2a	6.00087e-05	0.00042026	2.0095	0.0378269	0.14279
3-Methylcytosine	3.89196e-05	8.26011e-05	1.71076	0.0269953	0.471176
3-Hydroxybenzoic acid	0.000160993	0.000436069	1.91131	0.0454634	0.369191
3'-Deaminofusarochromanone	1.32269e-05	4.80029e-05	1.72735	0.0406044	0.275544
2,5-Dihydro-2,4-dimethyloxazole	3.9166e-05	8.46052e-05	2.28472	0.0106236	0.462926
2-Pyrocatechuic acid	5.63244e-05	0.000119839	1.55024	0.00727092	0.470001
2-Acetylpyrazine	0.000245197	0.000719486	1.30092	0.0499973	0.340794
2-acetyl-1-alkyl-sn-glycero-3-phosphocholine	0.00018521	0.000865938	1.69969	0.0385228	0.213883
2-(3,4-Dihydroxybenzoyloxy)-4,6-dihydroxybenzoate	1.41586e-05	3.15407e-05	1.73175	0.0198209	0.448898
1-Octen-3-yl glucoside	8.70622e-06	1.90349e-05	1.43489	0.0480099	0.457383
(4-Hydroxybenzoyl)choline	9.55656e-06	4.08413e-05	2.31429	0.017607	0.233992

## Sheet: DM-HC
Metabolites	MEAN DM	MEAN N	VIP	P-value	FC
Xanthine	0.000533324	0.000306306	1.97109	0.0387003	1.74115
Uracil	4.01882e-05	0.00011301	1.84039	0.00443092	0.355615
Ubiquinone-2	9.68218e-06	2.17998e-05	2.03697	0.0205528	0.44414
Tyrosol	2.63569e-05	0.000168148	2.1854	0.0112674	0.156748
Thymine	0.000509143	0.000194291	2.20416	0.0136467	2.62052
Thromboxane B3	3.2986e-06	1.68407e-05	1.039	0.0339154	0.195871
Succinic acid	0.00172697	0.0062484	2.09248	0.0475396	0.276386
Proline betaine	0.00030651	0.000974556	2.5213	0.0053449	0.314513
Phytosphingosine	0.000123877	0.000358858	1.68724	0.0468969	0.345198
Physalolactone B	6.56772e-06	1.57463e-05	1.58498	0.011609	0.417096
p-Hydroxyfelbamate	0.000102115	0.000293727	2.4563	0.00459845	0.347655
Norophthalmic acid	4.54551e-06	1.68008e-05	1.4325	0.0409469	0.270552
Niacinamide	0.000242156	0.000865052	2.39341	0.00397918	0.279933
N-gamma-L-Glutamyl-D-alanine	3.82827e-05	1.90314e-05	1.91698	0.00859825	2.01155
N-(4,5-Dihydro-1-methyl-4-oxo-1H-imidazol-2-yl)alanine	6.90477e-05	0.000241521	1.82603	0.0210135	0.285887
L-Aspartic acid	2.47811e-05	9.75172e-06	1.97835	0.0292035	2.54121
Isobornyl propionate	0.000170289	0.00128348	1.81196	0.0283693	0.132678
Indole-3-propionic acid	0.000235353	0.00104792	2.39905	0.013075	0.224591
Indole-3-carboxylic acid	0.000260058	0.000928264	2.29806	0.0285572	0.280155
Glycyl-Histidine	7.23622e-06	3.12443e-06	1.94334	0.0367972	2.31601
Glutamyllysine	1.40952e-05	5.57398e-06	1.68275	0.0387016	2.52876
Ginkgolide C	1.53479e-06	8.46124e-06	1.26411	0.0373066	0.18139
Gentisic acid	0.000431835	0.000963718	1.79157	0.0312013	0.448093
gamma-Glutamylglutamic acid	6.74652e-06	2.40605e-06	1.15658	0.0182747	2.80398
Eicosapentaenoic acid	0.000281828	0.00188156	2.30324	0.0191678	0.149784
Cytosine	6.05539e-05	0.000164815	2.78064	0.00331043	0.367405
Cytidine	1.97609e-05	5.12329e-05	2.45461	0.00677642	0.385707
Carnosine	1.52235e-06	6.63445e-06	2.40395	0.0177337	0.229462
Capsaicin	6.22172e-07	7.09672e-06	1.6073	0.0425698	0.0876703
Beta-Carboline	0.000119	0.000277096	1.55596	0.0150206	0.429454
Astaxanthin	2.38919e-06	6.46213e-06	1.59638	0.0360918	0.369722
ar-Artemisene	9.97411e-05	0.000497626	2.21225	0.0278885	0.200434
Adenosine	0.0011156	0.00315435	2.48595	8.5402e-05	0.353672
7-Methylguanine	0.000104758	0.00022625	1.28194	0.0175236	0.463016
5-(1-Propynyl)-5'-vinyl-2,2'-bithiophene	3.67991e-06	8.10753e-06	2.59555	0.0037747	0.453888
3-Methylcytosine	3.67491e-05	8.26011e-05	2.15385	0.0182826	0.444898
3'-Deaminofusarochromanone	1.07252e-05	4.80029e-05	1.28335	0.0299508	0.223427
2-(Ethylamino)-4,5-dihydroxybenzamide	2.6619e-05	6.73646e-05	1.19415	0.0207531	0.395148
1-Octen-3-yl glucoside	6.80977e-06	1.90349e-05	1.40156	0.0202174	0.357753
1-Methylhypoxanthine	0.000192896	0.000461441	2.41147	0.0159359	0.41803
(4-Hydroxybenzoyl)choline	1.02592e-05	4.08413e-05	1.96055	0.0200788	0.251198
